# Supplementary material for: Prediction Model of Acute Respiratory Failure in Patients with Acute Pesticide Poisoning by Intentional Ingestion: Prediction of Respiratory Failure in Pesticide Intoxication (PREP) Scores in Cohort Study
Source: J Clin Med. 2022 Feb 17;11(4):1048. doi: 10.3390/jcm11041048 (PMC8875988; doi:10.3390/jcm11041048)
Supplement: Supplementary file 1 [file jcm-11-01048-s001.zip]

Archive with 1 entries (1 files):
- jcm-1576489-supplementary.pdf
